# Supplementary material for: Diffuse Optical Spectroscopy Assessment of Resting Oxygen Metabolism in the Leg Musculature
Source: Metabolites. 2021 Jul 29;11(8):496. doi: 10.3390/metabo11080496 (PMC8400025; doi:10.3390/metabo11080496)
Supplement: Supplementary file 1 [file metabolites-11-00496-s001.zip]

Archive with 1 entries (1 files):
- metabolites-1324266-supplementary.pdf
